# Supplementary material for: Structure-Based Discovery of Hsp90/HDAC6 Dual Inhibitors Targeting Aggressive Prostate Cancer
Source: J Med Chem. 2025 Jul 23;68(15):15738–65. doi: 10.1021/acs.jmedchem.5c00717 (PMC12362625; doi:10.1021/acs.jmedchem.5c00717)
Supplement: Supplementary file 2 [file jm5c00717_si_002.csv]

Compound	SMILES	HDAC6 IC50 (µM)	Hsp90 IC50 (µM)	GI50 LNCaP (µM)	GI50 PC3 (µM)	GI50 DU145 (µM)
1	Clc1nc(N)nc(c12)n(cc2)Cc3ccc(cc3)C(=O)NO	0.005	n.a.	5.8 ± 1.4	14.1 ± 3.7	12.8 ± 2.6
2	Clc1nc(N)nc(c12)n(cc2)Cc3ccc(cc3)Cc4ccc(cc4)C(=O)NO	0.035	n.a.	41.0 ± 7.9	19.1 ± 0.8	31.0 ± 5.1
3	Clc1nc(N)nc(c12)n(cc2)Cc3ccc(c(Cl)c3)Cc4ccc(cc4)C(=O)NO	0.002	38.8	30.2 ± 8.2	11.1 ± 1.4	28.1 ± 4.0
4	Clc1nc(N)nc(c12)n(cn2)Cc3ccc(cc3)Cc4ccc(cc4)C(=O)NO	0.004	50.3	55.6 ± 8.3	31.7 ± 6.5	71.5 ± 11.7
5	Clc1nc(N)nc(c12)n(cn2)Cc3ccc(c(Cl)c3)Cc4ccc(cc4)C(=O)NO	0.084	0.88	8.1 ± 0.4	7.1 ± 3.5	42.6 ± 8.1
6	Clc1nc(N)nc(c12)n(cc2)Cc3ccc(cc3)Cc4ccc(s4)C(=O)NO	0.031	48.5	n.a.	166.1 ± 3.3	170.7 ± 7.2
7	Clc1nc(N)nc(c12)n(cc2)Cc3ccc(c(Cl)c3)Cc4ccc(s4)C(=O)NO	0.039	80.4	n.a.	150.9 ± 5.7	168.7 ± 8.0
8	Clc1nc(N)nc(c12)n(cn2)Cc3ccc(cc3)Cc4ccc(s4)C(=O)NO	0.015	n.a.	n.a.	150.7 ± 8.9	157.2 ± 8.7
9	Clc1nc(N)nc(c12)n(cn2)Cc3ccc(c(Cl)c3)Cc4ccc(s4)C(=O)NO	0.137	n.a.	n.a.	n.a.	n.a.
10	Clc1nc(N)nc(c12)n(cc2)Cc3ccc(cc3)NCc4coc(n4)C(=O)NO	0.173	n.a.	n.t.	n.t.	n.t.
11	Clc1nc(N)nc(c12)n(cc2)Cc3ccc(cc3)NCc4ccc(s4)C(=O)NO	9.2	n.a.	n.a.	n.a.	n.a.
12	Clc1nc(N)nc(c12)n(cc2)Cc3ccc(cc3)NCc4ncc(s4)C(=O)NO	1.2	n.a.	n.a.	n.a.	n.a.
13	Clc1nc(N)nc(c12)n(cc2)Cc3ccc(cc3)NCc4ccc(cc4)C(=O)NO	0.97	n.a.	59.9 ± 17.5	160.6 ± 12.22	n.a.
14	Clc1nc(N)nc(c12)n(cc2)Cc(c3)ccc(c34)n(cc4)Cc5ccc(s5)C(=O)NO	0.11	26	22.6 ± 5.8	55.4 ± 3.5	n.a.
15	O1COc(c12)cc(cc2)Cn(c(c34)nc(N)nc3Cl)cc4Cc5ccc(cc5)C(=O)NO	0.032	3.2	42.6 ± 10.3	26.95 ± 5.28	41.3 ± 4.5
16	O1COc(c12)cc(c(Br)c2)Cn(c(c34)nc(N)nc3Cl)cc4Cc5ccc(cc5)C(=O)NO	0.027	2.9	39.5 ± 11.6	25.38 ± 2.69	24.4 ± 4.3
17	n1cc(OC)c(OC)c(OC)c1Cn(c(c23)nc(N)nc2Cl)cc3Cc4ccc(cc4)C(=O)NO	0.028	0.096	0.7 ± 0.1	2.2 ± 0.6	0.8 ± 0.2
